# Supplementary material for: Transient Elastography as the First-Line Assessment of Liver Fibrosis and Its Correlation with Serum Markers
Source: Medicina (Kaunas). 2023 Apr 12;59(4):752. doi: 10.3390/medicina59040752 (PMC10146833; doi:10.3390/medicina59040752)
Supplement: Supplementary file 1 [file medicina-59-00752-s001.zip]

Archive with 1 entries (1 files):
- medicina-2205092-supplementary.pdf
